# Supplementary material for: CmARF3–CmTCP7 module regulates flowering time in chrysanthemum (Chrysanthemum morifolium)
Source: Hortic Res. 2025 May 23;12(7):uhaf095. doi: 10.1093/hr/uhaf095 (PMC12099206; doi:10.1093/hr/uhaf095)
Supplement: Web_Material_uhaf095 [file web_material_uhaf095.zip]

Archive with 2 entries (2 files):
- Supplemental_Figures_uhaf095.docx
- Supplemental_Tables_uhaf095.docx
